# Supplementary material for: Residual XGBoost regression—Based individual moving range control chart for Gross Domestic Product growth monitoring
Source: PLoS One. 2025 May 9;20(5):e0321660. doi: 10.1371/journal.pone.0321660 (PMC12063872; doi:10.1371/journal.pone.0321660)
Supplement: S1 Data — (XLSX) [file pone.0321660.s001.xlsx]

## Sheet: Sheet1
GDP Growth (per 1M USD)
BRN	MYS	SGP	THA	IDN
254.733	1751.43	693.404	2102.44	6805.3
309.684	2089.25	291.507	2794.1	8539.76
208.858	3218.59	898.591	4227.25	5646.8
862.255	4855.19	1779.75	3365.08	-55.5327
2124.97	3274.96	2599.34	4981.86	21082.2
-562.576	516.061	2278.97	2492.52	13035.9
-102.028	1800.21	1909.02	1743.73	4640.22
-419.57	3542.95	1699.86	3453.03	-9106.17
-62.0789	3595.46	1965.25	1754.85	3801.42
-259.021	-2743.26	-592.828	-2896.94	435.788
-1164.96	-3465.52	-569.787	4196.06	-5335.42
395.911	4447.1	2332.47	7438.67	-4024.45
-63.8015	3090.9	4452.25	11131.8	8370.56
294.848	3575.86	5093.9	10583.5	10151.3
534.955	5176.62	5678.97	13092.4	11689.3
181.287	5118.56	9321.83	12891.5	10481.3
481.859	10024.4	6665.16	13218	11405
-77.9039	7727.42	8472.5	17436.5	29979.7
-18.5088	7583.39	13084.9	17794.5	18885.4
646.883	14227	14123.8	22595.1	25239.9
381.351	12150.1	8480.55	13756.3	25237.7
81.8579	-850.071	3830.7	-32854.8	-11620.7
-1146.17	-27837.8	-14395.6	-36504.9	-120303
548.974	6980.92	558.642	12993.6	44555.8
1401.17	14641.3	9789.69	-276.988	25019.7
-400.263	-1005.79	-6282.75	-6095.75	-4574.06
242.35	8061.58	2744.58	14004.4	35213.7
714.029	9356.84	5108.03	17979.7	39111.9
1314.81	14547.1	17387.2	20615.1	22064.4
1659.22	18784.9	12774.3	16422.7	29031.7
1939.04	19157.9	20819.4	32439.9	78701.9
777.213	30857.3	32314.4	41184.3	67646.2
2145.76	37262	12675.6	28440.4	78011.9
-3660.84	-28554.2	532.96	-9672.35	29351.5
2974.69	52760.2	45657.7	59394.1	215514
4817.85	42934	39548.5	29714	137875
523.315	16491.4	15736.4	26739.6	24900.8
-954.122	8833.19	12483.5	22775.3	-5345.78
-996.519	14789.9	7287.22	-12994.6	-21709.4
-4167.51	-36710.8	-6865.04	-6042.8	-29960.5
-1529.83	-99.2331	11031.5	12070.1	71023.1
727.718	17853.1	24242.8	42990.5	83741.4
1438.75	39679.8	33596.6	50397.4	26652.8
-97.7023	6388.88	-31.9121	37222.5	76828.3
-1463.44	-27721.6	-28445.5	-43519.4	-60045
2000.7	36376.3	75405	5110.8	127451
